# Supplementary material for: Differential adaptation to multi-stressed conditions of wine fermentation revealed by variations in yeast regulatory networks
Source: BMC Genomics. 2013 Oct 4;14:681. doi: 10.1186/1471-2164-14-681 (PMC3870980; doi:10.1186/1471-2164-14-681)
Supplement: Additional file 4 — Comparison of partial disomy correction analyses. [file 1471-2164-14-681-S4.xls]

## Sheet: TS4_SSU1analysis
Additional file 4: Comparison of partial disomy correction analyses
LODscore threshold		4					4.5
Venn group		eQTL	cis-eQTL	average LOD	FDR		eQTL	cis-eQTL	average LOD	FDR
Dataset1		967	524 (54%)	6.73052	0.1		702	437 (62%)	7.67904	<0.05
Dataset2		1043	459 (44%)	5.80051	0.13		656	383 (58%)	6.7252	0.064
Dataset3		1073	538 (50%)	6.49595	0.11		753	452 (60%)	7.4596	0.05
group1		79	14 (18%)	4.45847	-		42	10 (24%)	5.1471	-
group2		313	49 (16%)	4.59444	-		143	39 (27%)	5.25283	-
group3		2	0 (0%)	4.3228	-		0	0 (0%)	-	-
group12		0	0 (0%)	-	-		1	0 (0%)	5.3983	-
group23		183	28 (15%)	4.69131	-		94	24 (26%)	5.24672	-
group13		341	121 (35%)	4.71027	-		241	102 (42%)	5.30312	-
group123		547	389 (71%)	8.22085	-		418	326 (78%)	9.20055	-
