# Supplementary material for: Differential adaptation to multi-stressed conditions of wine fermentation revealed by variations in yeast regulatory networks
Source: BMC Genomics. 2013 Oct 4;14:681. doi: 10.1186/1471-2164-14-681 (PMC3870980; doi:10.1186/1471-2164-14-681)
Supplement: Additional file 5 — Hotspot 8 genes triggered by HAP1 or/and PDR8. [file 1471-2164-14-681-S5.xls]

## Sheet: TS5_HAP1PDR8
Additional file 5: Hotspot 8 composition triggered by HAP1 or/and PDR8
gene names			eQTL				Transcription factor (Yeastract)
			lod score	Cis-eQTL	Venn group		HAP1	PDR8
YGL012W	ERG4		5.5726		123			promoter
YFR012W	YFR012W		4.7659		2
YLR261C	VPS63		6.2249	X	123
YGL160W	AIM14		4.3147		23		referenced
YOR273C	TPO4		4.6071		13		promoter	promoter
YEL035C	UTR5		5.7894		123		promoter
YLR262C	YPT6		4.0118	X	123
YIL013C	PDR11		4.7791		123
YLR413W	YLR413W		4.9897		123
YGR181W	TIM13		4.1099		13
YHR109W	CTM1		4.5812		13
YML075C	HMG1		7.8226		123		referenced
YPL260W	YPL260W		4.4819		2
YLR269C	YLR269C		4.2257	X	13
YMR298W	LIP1		4.419		13
YJL100W	LSB6		11.0453		123		referenced
YMR221C	FMP42		5.0195		1
YOR391C	HSP33		5.4731		123
YMR220W	ERG8		5.1304		13		referenced	referenced
YKL173W	SNU114		7.1307		123
YLR256W	HAP1		6.2155	X	123		-
YLR099W-A	YLR099W-A		4.0766		13
YML076C	WAR1		6.5722		123		referenced
YOR129C	AFI1		6.2498		123
YOR356W	YOR356W		4.8095		13		referenced
YLR170C	APS1		6.1872		123
YLR265C	NEJ1		11.4451	X	123
YLR274W	MCM5		4.0167	X	23
YOR341W	RPA190		4.7026		2
YLR275W	SMD2		5.816	X	13
YIL121W	QDR2		10.3072		123			referenced
YLR278C	YLR278C		6.3492	X	123
YLR179C	YLR179C		4.0815		23			referenced
YBR230C	OM14		4.309		23
