# Supplementary material for: Differential adaptation to multi-stressed conditions of wine fermentation revealed by variations in yeast regulatory networks
Source: BMC Genomics. 2013 Oct 4;14:681. doi: 10.1186/1471-2164-14-681 (PMC3870980; doi:10.1186/1471-2164-14-681)
Supplement: Additional file 6 — Flocculation phenotype triggered by FLO1 expression. [file 1471-2164-14-681-S6.xls]

## Sheet: TS6_floc
Additional file 6: Flocculation phenotype triggered by FLO1 expression
Segregant	FLO1 expression level (log2[I])¹	floculation phenotype		allele origin
				FLO1	FLO8	OAF1
16b	12.5017	1		S288c	59A	59A
14a	12.2606	1		S288c	S288c	59A
22d	12.0071	1		S288c	59A	59A
3a	12.0049	1		S288c	S288c	59A
20b	11.5345	1		S288c	S288c	59A
29c	11.0512	1		S288c	S288c	59A
23b	11.044	1		S288c	S288c	59A
10b	11.0424	1		S288c	S288c	59A
7c	10.8613	1		S288c	S288c	S288c
17a	10.7883	1		S288c	S288c	59A
22b	10.663	1		S288c	S288c	59A
25a	10.6319	1		S288c	S288c	S288c
28c	9.7632	1		S288c	S288c	59A
6b	9.63384	0		S288c	S288c	S288c
4c	9.38495	1		S288c	S288c	S288c
16a	9.05631	0		S288c	S288c	S288c
18b	9.05411	0		S288c	S288c	S288c
7a	8.1174	0		S288c	S288c	S288c
31b	7.98243	0		S288c	S288c	S288c
21c	7.82866	0		59A	59A	S288c
9c	7.4266	0		59A	S288c	59A
23c	7.32574	0		59A	59A	S288c
14b	7.20954	0		59A	S288c	59A
2a	7.14379	0		59A	S288c	S288c
19b	6.96141	0		59A	59A	S288c
6d	6.89747	0		59A	59A	59A
9a	6.8	0		59A	59A	S288c
20a	6.72593	0		59A	59A	S288c
19c	5.57581	0		59A	59A	S288c
22c	5.54368	0		59A	59A	S288c
5a	5.54213	0		59A	59A	S288c
13b	5.48281	0		59A	S288c	59A
18c	5.47577	0		59A	59A	59A
1b	5.47477	0		59A	S288c	S288c
15b	5.44977	0		59A	59A	S288c
16d	5.41602	0		59A	S288c	S288c
29b	5.38953	0		59A	59A	S288c
22a	5.38059	0		59A	S288c	S288c
24a	5.36061	0		59A	59A	S288c
26c	5.35586	0		59A	59A	S288c
5c	5.31555	0		59A	S288c	S288c
7b	5.30378	0		59A	59A	59A
28b	5.29051	0		59A	S288c	59A
16c	5.2897	0		59A	59A	59A
1 segregant sort by FLO1 expression level, value of 5.3 correspond to background signal, value of 16 correspond to spot saturation
