# Supplementary material for: Differential adaptation to multi-stressed conditions of wine fermentation revealed by variations in yeast regulatory networks
Source: BMC Genomics. 2013 Oct 4;14:681. doi: 10.1186/1471-2164-14-681 (PMC3870980; doi:10.1186/1471-2164-14-681)
Supplement: Additional file 8 — Primer used. [file 1471-2164-14-681-S8.xls]

## Sheet: TS8_primer
Table S4: Primers used
gene	function	name	sens	5'-3' sequence
PDR8	kanMX insert	pdr8_ir_F	forward	AAAAGAAATTTTATAAACAATATCATTTCGATTTATAAAAgcttgccttgtccccgccgg
		pdr8_ir_R	reverse	GGGACGAAAAAATCCATGTAAAAAAATACATCAATCATtcgacactggatggcggcgtta
	PDR8-kanMX insert	pdr8_A	forward	CAACAATGACTCAGAAATCATGAAG
		pdr8_D	reverse	ATAATAGGAGACAATTTCCCTCACC
WAR1	WAR1 insert	WAR1_A	forward	TCATACGTCATTGGTATTCTCTTGA
		WAR1_D	reverse	TATGTCAAATACGTGAGCAACAACT
